# Supplementary material for: Silver Nanoparticle Targets Fabricated Using Chemical Vapor Deposition Method for Differentiation of Bacteria Based on Lipidomic Profiles in Laser Desorption/Ionization Mass Spectrometry
Source: Antibiotics (Basel). 2023 May 8;12(5):874. doi: 10.3390/antibiotics12050874 (PMC10215128; doi:10.3390/antibiotics12050874)
Supplement: Supplementary file 1 [file antibiotics-12-00874-s001.zip]

Archive with 1 entries (1 files):
- antibiotics-2369855-supplementary.pdf
